# Supplementary material for: Genetic diversity in the plasticity zone and the presence of the chlamydial plasmid differentiates Chlamydia pecorum strains from pigs, sheep, cattle, and koalas
Source: BMC Genomics. 2015 Nov 4;16:893. doi: 10.1186/s12864-015-2053-8 (PMC4632680; doi:10.1186/s12864-015-2053-8)
Supplement: Additional file 6: Table S4. — C. pecorum isolates and clinical samples Additional file 4: Table S3 and Additional file 6: Table S4. (XLSX 23 kb) [file 12864_2015_2053_MOESM6_ESM.xlsx]

## Sheet: Sheet1
Table S3 C. pecorum cultured isolates
Isolate	Country	Pathology	Anat. site	PLASMID	Copy No.	toxC screen	Strain described in
Sheep
W73	Ireland	None	Feces	YES	701	NEG	[3]
IPA	USA	Polyarthritis	Joint	YES	2 522 000	NEG	[1]
JP-1-751	USA	None	Feces	YES	3 940 103	NEG	This study
Cattle
66P130	USA	None	Feces	YES	8 648 285	NEG	[4]
LW613	USA	Polyarthritis	Joint	No	1 552 632	NEG	[4]
L14	USA	Pneumonia	Lung	No	723 111	NEG	[4]
LW623	USA	Arthritis, Encephalomyelitis	Brain	YES	1 723 111	NEG	[4]
E58	USA	Encephalomyelitis	Brain	No	1 245 320	NEG	[15]
FC-Stra	USA	Conjuctivitis	Eye	YES	1 552 632	NEG	[4]
LW679	USA	Polyarthritis	Joint	YES	7 526 149	NEG	[4]
NSW/Bov/SBE	Australia	SBE	Brain	No	2 319 905	NEG	[2]
Pigs
1886	Austria	Pneumonia, Pleuritis, Enteritis	Lung	YES	1 008 653	NEG	[21]
1710S	Austria	Abortion	Placenta	YES	3 807 641	NEG	[21]
1708	Austria	Pneumonia	Lung	YES	3 216 784	NEG	[21]
L40	Austria	Pneumonia	Lung	No	1 150 845	POS	[21]
R106	Austria	Pneumonia, Pleuritis, Enteritis	Lung	YES	170 557	NEG	[21]
L1	Austria	Pneumonia	Lung	YES	2 572 000	NEG	[21]
L17	Austria	Pneumonia	Lung	No	1 564 000	NEG	[21]
L71	Austria	Polyarthritis	Joint	No	1 246 500	POS	[21]
L39	Austria	Pneumonia, Pleuritis, Pericarditis	Lung	No	2 068 354	POS	[21]
HsLuRz	Austria	Pneumonia	Lung	YES	301 651	POS	[21]
1920BRZ	Austria	Pneumonia	Lung	YES	1 902 665	NEG	[21]
Koala
PM/3/Urethra	NSW, Australia	N/A	Urethra	YES	18 008	NEG	This study
PM/11/Urethra	NSW, Australia	N/A	Urethra	YES	99 251	NEG	This study
PM/13/Urethra	NSW, Australia	N/A	Urethra	YES	66 033	NEG	This study
PM/Ha/Ure	NSW, Australia	N/A	Urethra	YES	140 013	NEG	This study
PM/17/Urethra	NSW, Australia	N/A	Urethra	YES	26 031	NEG	This study
Vic/18	Vic, Australia	Cystitis	Urethra	No	726		This study
Haz/Bo/Eye	QLD, Australia	Conjunctivitis	eyes	YES	55 988		This study
			UGT	YES	1 593 637		This study
Ted/Hu/Ure	QLD, Australia	Cystitis	penis	YES	55 646		This study
NSW/Dobby/Penile	NSW, Australia	Cystitis	penis	YES	322		This study
No/Heri/Eye	QLD, Australia	Conjunctivitis	eyes	YES	223 172		This study
MC/Marsbar	QLD, Australia	Cyst/Conj.	UGT	YES	1 750 678	NEG	[1]
DBDeUG	QLD, Australia	UGT infection	UGT	YES	2 456 543		[1]
IpTaLE	QLD, Australia	Conjunctivitis	LE	YES	1 100 567	NEG	[1]
QLD/Chestnut/RE	QLD, Australia	Conjunctivitis, Cystitis	R eye	YES	3 475 384		This study
			L eye	YES	245 346		This study
			bladder	YES	2 319 868		This study
QLD/Talle/Cloaca	QLD, Australia	Ovarian cysts	cloaca	YES	1 618 043		This study
QLD/Travis/LE	QLD, Australia	Conjunctivitis, thickened bladder	L eye	YES	734 031		This study
			cloaca	YES	9 841 135		This study
QLD/Evie/Bladder	QLD, Australia	Cystitis	bladder	YES	264 755		This study
QLD/Jasper/LE	QLD, Australia	Conjunctivitis	L eye	YES	186 446		This study
QLD/Amelia/Eye	QLD, Australia	Ovarian cysts	eyes	No	59 620		This study
QLD/Helen/Cloaca	QLD, Australia	Ovarian cysts	cloaca	YES	4 107 026		This study

## Sheet: Sheet2
Table S4 C. pecorum positive clinical samples
Sample	Pathology	Anat. site	PLASMID	Copy No.	Strain reference		Sample	Pathology	Anat. site	PLASMID	Copy No.	Strain reference		Sample	Pathology	Anat. site	PLASMID	Copy No.	Strain reference
Sheep ( nine flocks)							Cattle (two herds)							Vic Koalas (single population)
Eug/Ovi1/Eye	Conj/Polyarthritis	Ocular	YES	1256	[33]		WA/B65/Liv	SBE	Brain	No	400 000	[35]		R-1 5	NCD	UGT	YES	87 618	This study
Eug/Ovi1/Rec		Rectal	YES	570	[33]		WA/B65/Liv		Liver	No	3224	[35]				Ocular	YES	7000	This study
For/Ovi5/Eye	Conjunctivitis	Ocular	No	1540	[33]		WA/B31/Lung	SBE	Lung	No	15069	[35]		R1-6 ocular	NCD	Ocular	YES	500	This study
Mer/Ovi1/Jnt	Polyarthritis	Joint	Yes	2628	[33]		WA/B31/Ileal		Ileum	YES	1800	[35]				UGT	YES	400	This study
Mer/Ovi2/Jnt	Polyarthritis	Joint	Yes	2435	[33]		Steer 5 (M)	Stiffness/SBE	Nose	No	50	This study		R1-7 ocular	NCD	Ocular	YES	400	This study
Nar/S42/LE	Conjunctivitis	Ocular	No	8662	[34]				Rectal	No	125	This study				UGT	No	50	This study
Nar/S42/Rec		Rectal	No	1243	[34]		Steer 4 (M)	Stiffness/SBE	Eye	No	100	This study		R1-17 ocular	NCD	Ocular	No	163	This study
Nar/S43/RE	Conjunctivitis	Ocular	No	5219	[34]				Nose	No	50	This study				UGT	YES	163	This study
Nar/S43/Rec		Rectal	No	654	[34]				Rectum	No	150	This study		R1-13 UGT	NCD	UGT	YES	600	This study
Nar/S44/LE	Conj/Polyarthritis	Ocular	No	1162	[34]									R14	NCD	UGT	Yes	400	This study
Nar/S44/Rec		Rectal	No	1007	[34]									R15	NCD	Ocular	Yes	100	This study
Nar/S45/LE	Conj/Polyarthritis	Ocular	YES	1162	[34]		Sample	Pathology	Anat. site	PLASMID	Copy No.	Strain reference				UGT	Yes	200 000	This study
Nar/S45/Rec		Rectal	YES	1007	[34]		QLD Koalas ( four populations)							R16	NCD	UGT	Yes	600	This study
Nar/S25/RE	Conjunctivitis	Ocular	No	1284	[34]		Karen	NCD	Ocular	No	4441	This study
Nar/S25/Vag		Vaginal	YES	16 755	[34]				UGT	Yes	120 000	This study		SA Koalas ( two populations)
Nar/S25/Rec		Rectal	YES	1390	[34]		Lindsey	NCD	Ocular	No	200	This study		SA/060813	Dirty bottom	RE	No	100	This study
Nar/S24/LE	Conjunctivitis	Ocular	YES	1332	[34]				UGT	No	8481	This study				LE	No	220	This study
Nar/S84/Eye	Conjunctivitis	RE	No	362	[34]		Cate	NCD	Ocular	Yes	200	This study				cloaca	YES	1249	This study
Nar/S84/Rec		Rectal	No	209	[34]				UGT	No	3251	This study		SA/k84/Ure	UGT infection	Urethra	YES	8597	Speight et al. 2015, unpublished observations
Nar/s40/LE	Conjunctivitis	LE	No	134	[34]		Susan	diseased	Ocular	No	30 000	This study		SA/k09/Ure	NCD	Urethra	YES	7506	Speight et al. 2015, unpublished observations
Nar/s40/RE		RE	No	100	[34]				UGT	Yes	25 000	This study		Koala 13-0102	NCD	RE	YES	712	Speight et al. 2015, unpublished observations
Nar/s40/Rec		Rectal	No	114	[34]		Petro	NCD	Ocular	Yes	800	This study				Urethra	No	378	Speight et al. 2015, unpublished observations
Nar/s40/Vag		Vaginal	No	123	[34]				UGT	Yes	241	This study		Koala 12-0328	NCD	LE	No	4719	Speight et al. 2015, unpublished observations
Cur/L237/Eye	Polyarthritis	Eyes	YES	2952	[34]		Bubbles	NCD	Ocular	No	352	This study				Urethra	No	113	Speight et al. 2015, unpublished observations
Cur/L237/Vag		Vaginal	No	465	[34]				UGT	Yes	6828	This study		Koala 12-0310	NCD	LE	No	1237	Speight et al. 2015, unpublished observations
Cur/L237/Rec		Rectum	YES	4642	[34]		Coco	NCD	Ocular	Yes	500	This study				Urethra	No	35 378	Speight et al. 2015, unpublished observations
Cur/L240/Eye	Polyarthritis	Eyes	YES	9317	[34]				UGT	Yes	1500	This study		Koala 12-0216	NCD	Urethra	No	1809	Speight et al. 2015, unpublished observations
Cur/L240/Vag		Vaginal	No	156	[34]		Drax	NCD	Ocular	Yes	500	This study		Koala 12-0220	NCD	LE	No	3779	Speight et al. 2015, unpublished observations
Cur/L240/Rec		Rectum	YES	2952	[34]		Friar Tuck	NCD	UGT	Yes	4000	This study				RE	No	97 226	Speight et al. 2015, unpublished observations
Cur/E11/Rec	Conj/Polyarthritis	Rectum	YES	1000	[34]		Minky	NCD	UGT	Yes	5425	This study				Urethra	No	780	Speight et al. 2015, unpublished observations
Cur/L236/Eye	Polyarthritis	Ocular	No	1224	[34]		Sam	diseased	UGT	Yes	750	This study		Koala 12-0217	NCD	RE	No	5758	Speight et al. 2015, unpublished observations
Cur/L236/Vag		Vaginal	YES	112	[34]		Hoff	NCD	UGT	No	1983	This study				Urethra	No	871	Speight et al. 2015, unpublished observations
Cur/L236/Rec		Rectal	No	1123	[34]		Bella UGT	reproductive disease/cystitis	UGT	YES	2 000 000	This study		Koala 120414	NCD	RE	No	86 011	Speight et al. 2015, unpublished observations
Cur/L239/Eye	Polyarthritis	Ocular	YES	242	[34]		Kimmi	conjunctivitis	Ocular	YES	800	This study		Koala 12-342	NCD	Urethra	No	1277	Speight et al. 2015, unpublished observations
Cur/L239/Rec		Rectal	No	1020	[34]				UGT	YES	1000	This study		Koala 12-0327	NCD	RE	No	27 040	Speight et al. 2015, unpublished observations
Cur/L242/Eyes	Polyarthritis	Ocular	YES	1001	[34]		Pery	conjunctivitis	Ocular	YES	2000	This study				Urethra	No	20 453	Speight et al. 2015, unpublished observations
Cur/L242/Rec		Rectal	YES	987	[34]				UGT	No	50	This study		Koala 13-0152	NCD	LE	No	2133	Speight et al. 2015, unpublished observations
Cur/E19/Rec		Rectal	YES	4642	[34]		Cato ocular	conjunctivitis	Ocular	No	550	This study				Urethra	No	2053	Speight et al. 2015, unpublished observations
Cam/S198/Eye	Conj/Polyarthritis	Eyes	No	1243	[34]		Koala 48466	NCD	Urethra	No	100	This study		Koala 13-0128	Cystitis	cloaca	No	6191	Speight et al. 2015, unpublished observations
Cam/S198/Vag		Vaginal	No	221	[34]				Cloaca	No	100	This study				Urethra	No	10 453	Speight et al. 2015, unpublished observations
Cam/S198/Rec		Rectum	No	1145	[34]									Koala 131112 B	NCD	LE	No	9215	This study
Cam/S194/Eye	Conj/Polyarthritis	Eye	No	1009	[34]		NSW Koalas (four populations)									Urethra	No	345	This study
Cam/S194/Vag		Vaginal	No	465	[34]		Tya/Kasey/UGT	Cystitis	UGT	No	37 593	This study		Koala 170713	NCD	RE	No	871	This study
Cam/S194/Rec		Rectum	YES	780	[34]		Tya/Butler/LE	Conjunctivitis	eyes	YES	41 884	This study				LE	No	214	This study
Cam/S193/Eye	Conj/Polyarthritis	Eye	No	1001	[34]		Nswn/Chingee	Conj./cystitis	eyes	YES	162 972	This study		Olivia	NCD	Cloaca	No	100	This study
Cam/S193/Rec		Rectum	No	1167	[34]				Urethra	YES	155 552	This study				RE	No	50	This study
Cam/S192/Eye	Conj/Polyarthritis	Ocular	No	1123	[34]		NSW/Adelle/LE	Conjunctivitis, ovarian cysts	L eye	YES	2 200 163	This study		Koala 160213A	Conjunctivitis	LE	No	100	This study
Cam/S192/Rec		Rectal	YES	1321	[34]		Buddy	conjunctivitis	Ocular	YES	32 360	This study				Urethra	No	50	This study
Cam/S197/Vag	Conj/Polyarthritis	Vaginal	No	112	[34]				UGT	YES	5730	This study				Cloaca	No	100	This study
Cam/S197/Rec		Rectal	YES	870	[34]		Knox	conjunctivitis	Ocular	YES	2500	This study		Koala 231212	NCD	Urethra	No	100	This study
Hey/S150/Eye	Polyarthritis	Ocular	YES	1546	[34]				UGT	NO	200	This study				Cloaca	No	100	This study
Hey/S129/Eye	Polyarthritis	Ocular	YES	1100	[34]		Elmo	conjunctivitis	Ocular	YES	7000	This study
Hey/S129/Rec		Rectal	YES	1630	[34]				UGT	YES	1546	This study
Hey/S130/Eye	Polyarthritis	Ocular	No	8790	[34]		A1	NCD	UGT	No	100	This study
Hey/S130/Vag		Vaginal	YES	345	[34]		A3	NCD	UGT	Yes	100	This study
Hey/S130/Rec		Rectal	YES	165	[34]
Hey/S190/Eye	Polyarthritis	Ocular	No	5432	[34]		NCD: No clinical disease; SBE: Sporadic bovnie encephalomyelitis
Hey/S190/Rec		Rectal	YES	12 478	[34]
Hey/S181/Eye	Polyarthritis	Ocular	No	143	[34]
Hey/S181/Rec		Rectal	YES	7135	[34]
Lamb 1	Polyarthritis	Ocular	YES	579 796	This study
Lamb 3 (PM)	Polyarthritis	Fecal	No	2824	This study
		Lung	No	24 485	This study
		Joint	No	21 553	This study
Lamb 1	Conj/Polyarthritis	Ocular	No	435 146	This study
		Rectal	No	1408	This study
Lamb 2	Conj/Polyarthritis	Ocular	No	13 348	This study
		Rectal	No	1323	This study
Lamb 3	Conj/Polyarthritis	Ocular	No	16 613	This study
		Rectal	No	807	This study
Lamb 4	Conj/Polyarthritis	Ocular	No	1027	This study
		Rectal	No	10 750	This study
PM Lamb	Polyarthritis	Ocular	No	1114	This study
		Fecal	No	540	This study
		Carpus	No	1020	This study
		Elbow	No	744	This study
		Stiffle	No	1311	This study
OR88	Mild eye disease	Ocular	No	16 944	This study
		Rectal	No	4270	This study
OR54 eye	Mild eye disease	Ocular	No	6699	This study
OR55 eye	Mild eye disease	Ocular	No	2108	This study
B51 REC	Mild eye disease	Rectal	No	5079	This study
OR35 rec	Mild eye disease	Rectal	No	17 472	This study
